# Supplementary material for: A Novel Low-Cost Uroflowmetry for Patient Telemonitoring
Source: Int J Environ Res Public Health. 2023 Feb 13;20(4):3287. doi: 10.3390/ijerph20043287 (PMC9960409; doi:10.3390/ijerph20043287)
Supplement: Supplementary file 1 [file ijerph-20-03287-s001.zip]

Archive with 1 entries (1 files):
- ijerph-2048153-supplementary.pdf
